# Supplementary material for: Renal Failure and Systolic Heart Failure Have Synergistic Effect on In-Hospital All-Cause Mortality in Patients with Normotensive Acute Pulmonary Embolism
Source: Med Sci (Basel). 2025 Sep 10;13(3):183. doi: 10.3390/medsci13030183 (PMC12452358; doi:10.3390/medsci13030183)
Supplement: Supplementary file 1 [file medsci-13-00183-s001.zip]

Archive with 1 entries (1 files):
- medsci-3842358-supplementary.pdf
